# Supplementary material for: Sports Participation and Osteoarthritis in Females: A Systematic Review
Source: Sports (Basel). 2023 Dec 31;12(1):15. doi: 10.3390/sports12010015 (PMC10819498; doi:10.3390/sports12010015)
Supplement: Supplementary file 1 [file sports-12-00015-s001.zip]

Archive with 2 entries (2 files):
- PRISMA Checklist.pdf
- Supplementary_material_revision_2.pdf
